# Supplementary material for: 3D Culture Platform for Enabling Large-Scale Imaging and Control of Cell Distribution into Complex Shapes by Combining 3D Printing with a Cube Device
Source: Micromachines (Basel). 2022 Jan 21;13(2):156. doi: 10.3390/mi13020156 (PMC8875915; doi:10.3390/mi13020156)
Supplement: Supplementary file 1 [file micromachines-13-00156-s001.zip]

Archive with 1 entries (1 files):
- micromachines-1545557-Video S1.mp4
